# Supplementary material for: Transferability of Cardiopulmonary Parameters between Treadmill and Cycle Ergometer Testing in Male Triathletes—Prediction Formulae
Source: Int J Environ Res Public Health. 2022 Feb 6;19(3):1830. doi: 10.3390/ijerph19031830 (PMC8834943; doi:10.3390/ijerph19031830)
Supplement: Supplementary file 1 [file ijerph-19-01830-s001.zip]

Archive with 3 entries (3 files):
- Supplementary Table S1. CPET characteristics.pdf
- Supplementary Table S2. Additional cycling prediction equations (1).pdf
- Supplementary Table S3. Additional running prediction equations.pdf
